# Supplementary material for: Impact of SGLT2 Inhibitors on Mortality Across Different Populations: A Systematic Review and Meta-Analysis
Source: Int J Mol Sci. 2026 Mar 31;27(7):3168. doi: 10.3390/ijms27073168 (PMC13073246; doi:10.3390/ijms27073168)
Supplement: Supplementary file 1 [file ijms-27-03168-s001.zip]

Archive with 2 entries (2 files):
- ijms-4167324 PRISMA_2020_checklist.pdf
- ijms-4167324-supplementaryfileS1.pdf
